# Supplementary material for: Antimicrobial Activity of Azithromycin Encapsulated into PLGA NPs: A Potential Strategy to Overcome Efflux Resistance
Source: Antibiotics (Basel). 2022 Nov 14;11(11):1623. doi: 10.3390/antibiotics11111623 (PMC9686761; doi:10.3390/antibiotics11111623)
Supplement: Supplementary file 1 [file antibiotics-11-01623-s001.zip]

Archive with 1 entries (1 files):
- antibiotics-2001953-Supplementary Video S1.mp4
